# Supplementary material for: Global warming reduces leaf-out and flowering synchrony among individuals
Source: eLife. 2018 Nov 12;7:e40214. doi: 10.7554/eLife.40214 (PMC6231771; doi:10.7554/eLife.40214)
Supplement: Supplementary file 1. [file elife-40214-supp1.xls]

## Sheet: table1
species	individual_ID	year	DOY
Acer heldreichii	3	2014	107
Acer heldreichii	2	2014	111
Acer heldreichii	1	2014	99
Acer heldreichii	2	2015	118
Acer heldreichii	1	2015	112
Acer heldreichii	3	2015	115
Acer heldreichii	3	2017	110
Acer heldreichii	1	2017	103
Acer heldreichii	2	2017	122
Acer heldreichii	3	2018	112
Acer heldreichii	2	2018	112
Acer heldreichii	1	2018	106
Acer palmatum	2	2013	119
Acer palmatum	1	2013	119
Acer palmatum	3	2013	116
Acer palmatum	2	2014	96
Acer palmatum	3	2014	95
Acer palmatum	1	2014	96
Acer palmatum	1	2015	111
Acer palmatum	2	2015	107
Acer palmatum	3	2015	106
Acer palmatum	3	2016	105
Acer palmatum	1	2016	111
Acer palmatum	2	2016	106
Acer palmatum	1	2017	99
Acer palmatum	2	2017	98
Acer palmatum	3	2017	97
Acer palmatum	1	2018	107
Acer palmatum	2	2018	105
Acer palmatum	3	2018	105
Aesculus glabra	3	2015	100
Aesculus glabra	2	2015	112
Aesculus glabra	1	2015	100
Aesculus glabra	1	2016	99
Aesculus glabra	2	2016	117
Aesculus glabra	3	2016	99
Aesculus glabra	1	2017	89
Aesculus glabra	2	2017	117
Aesculus glabra	3	2017	89
Aesculus glabra	1	2018	100
Aesculus glabra	2	2018	109
Aesculus glabra	3	2018	99
Amelanchier alnifolia	3	2015	105
Amelanchier alnifolia	1	2015	106
Amelanchier alnifolia	2	2015	105
Amelanchier alnifolia	2	2016	105
Amelanchier alnifolia	1	2016	102
Amelanchier alnifolia	3	2016	105
Amelanchier alnifolia	1	2017	91
Amelanchier alnifolia	3	2017	93
Amelanchier alnifolia	2	2017	92
Amelanchier alnifolia	2	2018	102
Amelanchier alnifolia	3	2018	102
Amelanchier alnifolia	1	2018	102
Amelanchier laevis	2	2013	113
Amelanchier laevis	1	2013	113
Amelanchier laevis	3	2013	113
Amelanchier laevis	4	2013	122
Amelanchier laevis	4	2014	96
Amelanchier laevis	3	2014	90
Amelanchier laevis	2	2014	92
Amelanchier laevis	1	2014	90
Amelanchier laevis	2	2015	106
Amelanchier laevis	4	2015	112
Amelanchier laevis	3	2015	104
Amelanchier laevis	1	2015	105
Amelanchier laevis	1	2016	101
Amelanchier laevis	4	2016	111
Amelanchier laevis	3	2016	100
Amelanchier laevis	2	2016	105
Amelanchier laevis	2	2017	95
Amelanchier laevis	4	2017	106
Amelanchier laevis	3	2017	92
Amelanchier laevis	1	2017	91
Amelanchier laevis	4	2018	109
Amelanchier laevis	2	2018	105
Amelanchier laevis	3	2018	102
Amelanchier laevis	1	2018	104
Berberis amurensis	2	2015	84
Berberis amurensis	4	2015	100
Berberis amurensis	1	2015	82
Berberis amurensis	3	2015	85
Berberis amurensis	3	2016	71
Berberis amurensis	2	2016	70
Berberis amurensis	1	2016	68
Berberis amurensis	4	2016	94
Berberis amurensis	1	2017	71
Berberis amurensis	2	2017	75
Berberis amurensis	4	2017	81
Berberis amurensis	3	2017	76
Berberis amurensis	4	2018	96
Berberis amurensis	3	2018	92
Berberis amurensis	1	2018	85
Berberis amurensis	2	2018	88
Berberis vulgaris	2	2013	106
Berberis vulgaris	1	2013	108
Berberis vulgaris	3	2013	109
Berberis vulgaris	2	2015	95
Berberis vulgaris	1	2015	100
Berberis vulgaris	3	2015	101
Berberis vulgaris	3	2016	97
Berberis vulgaris	2	2016	90
Berberis vulgaris	1	2016	94
Berberis vulgaris	1	2017	85
Berberis vulgaris	3	2017	86
Berberis vulgaris	2	2017	78
Berberis vulgaris	2	2018	93
Berberis vulgaris	1	2018	94
Berberis vulgaris	3	2018	99
Betula pendula		2014	92
Betula pendula	2	2014	89
Betula pendula	1	2014	91
Betula pendula	2	2015	101
Betula pendula		2015	104
Betula pendula	1	2015	104
Betula pendula	2	2016	94
Betula pendula		2016	98
Betula pendula	1	2016	108
Betula pendula	1	2017	92
Betula pendula	2	2017	88
Betula pendula		2017	91
Betula pendula	1	2018	104
Betula pendula		2018	100
Betula pendula	2	2018	98
Calycanthus floridus	3	2014	101
Calycanthus floridus	4	2014	98
Calycanthus floridus	2	2014	96
Calycanthus floridus	4	2015	114
Calycanthus floridus	2	2015	106
Calycanthus floridus	3	2015	109
Calycanthus floridus	2	2016	102
Calycanthus floridus	4	2016	108
Calycanthus floridus	3	2016	106
Calycanthus floridus	3	2017	98
Calycanthus floridus	2	2017	96
Calycanthus floridus	4	2017	99
Calycanthus floridus	2	2018	102
Calycanthus floridus	4	2018	102
Calycanthus floridus	3	2018	102
Celtis occidentalis	1	2014	107
Celtis occidentalis	2	2014	106
Celtis occidentalis	3	2014	100
Celtis occidentalis	2	2015	116
Celtis occidentalis	3	2015	116
Celtis occidentalis	1	2015	116
Celtis occidentalis	1	2016	119
Celtis occidentalis	2	2016	125
Celtis occidentalis	3	2016	119
Celtis occidentalis	3	2017	100
Celtis occidentalis	1	2017	103
Celtis occidentalis	2	2017	104
Celtis occidentalis	2	2018	110
Celtis occidentalis	3	2018	109
Celtis occidentalis	1	2018	109
Cercidiphyllum japonicum	1	2013	108
Cercidiphyllum japonicum	2	2013	109
Cercidiphyllum japonicum	3	2013	108
Cercidiphyllum japonicum	1	2015	100
Cercidiphyllum japonicum	3	2015	100
Cercidiphyllum japonicum	2	2015	99
Cercidiphyllum japonicum	1	2016	94
Cercidiphyllum japonicum	3	2016	94
Cercidiphyllum japonicum	2	2016	93
Cercidiphyllum japonicum	1	2017	91
Cercidiphyllum japonicum	2	2017	89
Cercidiphyllum japonicum	3	2017	89
Cercidiphyllum japonicum	3	2018	98
Cercidiphyllum japonicum	1	2018	98
Cercidiphyllum japonicum	2	2018	97
Cornus alba	1	2013	108
Cornus alba	2	2013	107
Cornus alba	3	2013	113
Cornus alba	2	2015	100
Cornus alba	1	2015	101
Cornus alba	3	2015	105
Cornus alba	3	2016	97
Cornus alba	2	2016	94
Cornus alba	1	2016	93
Cornus alba	1	2017	83
Cornus alba	2	2017	85
Cornus alba	3	2017	93
Cornus florida	3	2013	116
Cornus florida	1	2013	119
Cornus florida	2	2013	119
Cornus florida	1	2014	95
Cornus florida	2	2014	94
Cornus florida	3	2014	93
Cornus florida	3	2015	106
Cornus florida	2	2015	109
Cornus florida	1	2015	108
Cornus florida	2	2016	106
Cornus florida	1	2016	105
Cornus florida	3	2016	102
Cornus florida	1	2017	99
Cornus florida	2	2017	99
Cornus florida	3	2017	92
Cornus florida	2	2018	105
Cornus florida	1	2018	106
Cornus florida	3	2018	103
Cornus kousa	4	2014	92
Cornus kousa	1	2014	91
Cornus kousa	2	2014	91
Cornus kousa	3	2014	91
Cornus kousa	5	2014	89
Cornus kousa	1	2015	109
Cornus kousa	2	2015	104
Cornus kousa	3	2015	105
Cornus kousa	4	2015	109
Cornus kousa	5	2015	105
Cornus mas	2	2013	116
Cornus mas	1	2013	116
Cornus mas	6	2013	109
Cornus mas	3	2013	115
Cornus mas	4	2013	110
Cornus mas	5	2013	109
Cornus mas	5	2014	91
Cornus mas	6	2014	86
Cornus mas	2	2014	89
Cornus mas	1	2014	85
Cornus mas	3	2014	92
Cornus mas	4	2014	92
Cornus mas	2	2015	105
Cornus mas	3	2015	106
Cornus mas	1	2015	110
Cornus mas	5	2015	104
Cornus mas	4	2015	106
Cornus mas	6	2015	103
Cornus mas	3	2016	101
Cornus mas	4	2016	102
Cornus mas	5	2016	98
Cornus mas	2	2016	101
Cornus mas	6	2016	96
Cornus mas	2	2017	92
Cornus mas	6	2017	87
Cornus mas	3	2017	93
Cornus mas	4	2017	94
Cornus mas	5	2017	93
Cornus mas	3	2018	101
Cornus mas	4	2018	103
Cornus mas	6	2018	101
Cornus mas	5	2018	102
Cornus mas	2	2018	101
Cornus sericea	1	2013	108
Cornus sericea	3	2013	104
Cornus sericea	2	2013	109
Cornus sericea	2	2015	103
Cornus sericea	3	2015	84
Cornus sericea	1	2015	103
Cornus sericea	1	2016	94
Cornus sericea	2	2016	95
Cornus sericea	3	2016	55
Corylopsis sinensis	1	2013	112
Corylopsis sinensis	3	2013	116
Corylopsis sinensis	2	2013	116
Corylopsis sinensis	1	2014	88
Corylopsis sinensis	3	2014	90
Corylopsis sinensis	2	2014	91
Corylus avellana	3	2015	98
Corylus avellana	1	2015	95
Corylus avellana	2	2015	99
Corylus avellana	4	2015	96
Corylus avellana	3	2017	83
Corylus avellana	1	2017	82
Corylus avellana	4	2017	82
Corylus avellana	2	2017	85
Corylus avellana	2	2018	98
Corylus avellana	3	2018	97
Corylus avellana	4	2018	96
Corylus avellana	1	2018	100
Corylus colurna	3	2015	89
Corylus colurna	4	2015	89
Corylus colurna	1	2015	98
Corylus colurna	2	2015	97
Corylus colurna	4	2016	90
Corylus colurna	1	2016	94
Corylus colurna	2	2016	93
Corylus colurna	3	2016	89
Corylus colurna	3	2017	80
Corylus colurna	1	2017	87
Corylus colurna	2	2017	86
Corylus colurna	4	2017	81
Corylus colurna	2	2018	97
Corylus colurna	1	2018	97
Corylus colurna	3	2018	93
Corylus colurna	4	2018	94
Cotoneaster multiflorus	1	2015	80
Cotoneaster multiflorus	3	2015	90
Cotoneaster multiflorus	2	2015	89
Cotoneaster multiflorus	3	2016	85
Cotoneaster multiflorus	1	2016	63
Cotoneaster multiflorus	2	2016	81
Cotoneaster multiflorus	3	2017	78
Cotoneaster multiflorus	1	2017	66
Cotoneaster multiflorus	2	2017	76
Cotoneaster multiflorus	2	2018	93
Cotoneaster multiflorus	3	2018	93
Cotoneaster multiflorus	1	2018	72
Crataegus monogyna	2	2015	102
Crataegus monogyna	3	2015	100
Crataegus monogyna	1	2015	101
Crataegus monogyna	2	2016	96
Crataegus monogyna	3	2016	92
Crataegus monogyna	1	2016	97
Crataegus monogyna	1	2017	91
Crataegus monogyna	2	2017	89
Crataegus monogyna	3	2017	88
Crataegus monogyna	1	2018	100
Crataegus monogyna	3	2018	97
Crataegus monogyna	2	2018	99
Euonymus europaeus	2	2015	99
Euonymus europaeus	1	2015	98
Euonymus europaeus	3	2015	87
Euonymus europaeus	2	2016	94
Euonymus europaeus	1	2016	92
Euonymus europaeus	3	2016	81
Euonymus europaeus	1	2017	81
Euonymus europaeus	3	2017	74
Euonymus europaeus	2	2017	87
Euonymus europaeus	1	2018	96
Euonymus europaeus	3	2018	85
Euonymus europaeus	2	2018	98
Fagus sylvatica	7	2014	99
Fagus sylvatica	5	2014	101
Fagus sylvatica	11	2014	103
Fagus sylvatica	1	2014	97
Fagus sylvatica	4	2014	107
Fagus sylvatica	2	2014	92
Fagus sylvatica	8	2014	118
Fagus sylvatica	6	2014	110
Fagus sylvatica	3	2014	106
Fagus sylvatica	2	2015	102
Fagus sylvatica	7	2015	107
Fagus sylvatica	6	2015	110
Fagus sylvatica	8	2015	114
Fagus sylvatica	3	2015	113
Fagus sylvatica	9	2015	109
Fagus sylvatica	1	2015	105
Fagus sylvatica	10	2015	116
Fagus sylvatica	11	2015	109
Fagus sylvatica	5	2015	112
Fagus sylvatica	4	2015	111
Fagus sylvatica	2	2016	96
Fagus sylvatica	11	2016	106
Fagus sylvatica	5	2016	100
Fagus sylvatica	6	2016	111
Fagus sylvatica	10	2016	115
Fagus sylvatica	3	2016	106
Fagus sylvatica	1	2016	103
Fagus sylvatica	9	2016	105
Fagus sylvatica	7	2016	101
Fagus sylvatica	8	2016	119
Fagus sylvatica	4	2016	112
Fagus sylvatica	3	2017	125
Fagus sylvatica	8	2017	125
Fagus sylvatica	5	2017	110
Fagus sylvatica	10	2017	127
Fagus sylvatica	4	2017	121
Fagus sylvatica	7	2017	119
Fagus sylvatica	11	2017	103
Fagus sylvatica	2	2017	99
Fagus sylvatica	6	2017	122
Fagus sylvatica	9	2017	118
Fagus sylvatica	1	2017	102
Fagus sylvatica	4	2018	108
Fagus sylvatica	8	2018	113
Fagus sylvatica	2	2018	100
Fagus sylvatica	5	2018	104
Fagus sylvatica	11	2018	105
Fagus sylvatica	10	2018	109
Fagus sylvatica	6	2018	105
Fagus sylvatica	3	2018	106
Fagus sylvatica	7	2018	104
Fagus sylvatica	9	2018	104
Fagus sylvatica	1	2018	103
Fraxinus excelsior	3	2014	114
Fraxinus excelsior	4	2014	121
Fraxinus excelsior	2	2014	115
Fraxinus excelsior	1	2014	109
Fraxinus excelsior	1	2015	112
Fraxinus excelsior	2	2015	122
Fraxinus excelsior	3	2015	116
Fraxinus excelsior	4	2015	124
Fraxinus excelsior	1	2016	113
Fraxinus excelsior	4	2016	130
Fraxinus excelsior	2	2016	130
Fraxinus excelsior	3	2016	124
Fraxinus excelsior	2	2017	131
Fraxinus excelsior	3	2017	119
Fraxinus excelsior	4	2017	132
Fraxinus excelsior	1	2017	108
Fraxinus excelsior	1	2018	107
Fraxinus excelsior	3	2018	109
Fraxinus excelsior	4	2018	113
Fraxinus excelsior	2	2018	113
Fraxinus ornus	2	2014	114
Fraxinus ornus	4	2014	109
Fraxinus ornus	5	2014	99
Fraxinus ornus	3	2014	111
Fraxinus ornus	1	2014	103
Fraxinus ornus	4	2015	116
Fraxinus ornus	2	2015	121
Fraxinus ornus	3	2015	116
Fraxinus ornus	1	2015	116
Fraxinus ornus	5	2015	113
Fraxinus ornus	1	2016	116
Fraxinus ornus	2	2016	127
Fraxinus ornus	3	2016	124
Fraxinus ornus	5	2016	111
Fraxinus ornus	4	2016	116
Fraxinus ornus	2	2017	131
Fraxinus ornus	5	2017	100
Fraxinus ornus	1	2017	118
Fraxinus ornus	3	2017	130
Fraxinus ornus	4	2017	125
Fraxinus ornus	1	2018	109
Fraxinus ornus	2	2018	112
Fraxinus ornus	3	2018	110
Fraxinus ornus	5	2018	105
Fraxinus ornus	4	2018	109
Ginkgo biloba	4	2015	115
Ginkgo biloba	1	2015	115
Ginkgo biloba	2	2015	112
Ginkgo biloba	3	2015	114
Ginkgo biloba	4	2016	109
Ginkgo biloba	2	2016	110
Ginkgo biloba	3	2016	112
Ginkgo biloba	1	2016	112
Ginkgo biloba	3	2017	100
Ginkgo biloba	2	2017	98
Ginkgo biloba	4	2017	100
Ginkgo biloba	1	2017	107
Ginkgo biloba	1	2018	108
Ginkgo biloba	2	2018	106
Ginkgo biloba	3	2018	108
Ginkgo biloba	4	2018	108
Hamamelis mollis	3	2014	97
Hamamelis mollis	1	2014	98
Hamamelis mollis	2	2014	112
Hamamelis mollis	1	2015	115
Hamamelis mollis	3	2015	114
Hamamelis mollis	2	2015	117
Hamamelis mollis	1	2016	110
Hamamelis mollis	2	2016	106
Hamamelis mollis	3	2016	107
Hamamelis mollis	1	2017	103
Hamamelis mollis	2	2017	118
Hamamelis mollis	3	2017	104
Hamamelis mollis	1	2018	110
Hamamelis mollis	2	2018	106
Hamamelis mollis	3	2018	107
Hydrangea macrophylla	2	2013	102
Hydrangea macrophylla	3	2013	109
Hydrangea macrophylla	1	2013	109
Hydrangea macrophylla	3	2015	85
Hydrangea macrophylla	1	2015	100
Hydrangea macrophylla	2	2015	76
Hydrangea macrophylla	1	2016	91
Hydrangea macrophylla	2	2016	53
Hydrangea macrophylla	3	2016	64
Hydrangea macrophylla	2	2017	73
Hydrangea macrophylla	1	2017	80
Hydrangea macrophylla	3	2017	76
Hydrangea serrata	2	2013	109
Hydrangea serrata	1	2013	106
Hydrangea serrata	3	2013	105
Hydrangea serrata	3	2015	98
Hydrangea serrata	2	2015	99
Hydrangea serrata	1	2015	100
Hydrangea serrata	1	2016	93
Hydrangea serrata	3	2016	90
Hydrangea serrata	2	2016	92
Hydrangea serrata	3	2017	82
Hydrangea serrata	1	2017	82
Hydrangea serrata	2	2017	76
Hydrangea serrata	2	2018	97
Hydrangea serrata	1	2018	98
Hydrangea serrata	3	2018	98
Juglans regia	3	2014	94
Juglans regia	1	2014	98
Juglans regia	2	2014	99
Juglans regia	1	2015	105
Juglans regia	2	2015	110
Juglans regia	3	2015	105
Juglans regia	1	2016	99
Juglans regia	2	2016	107
Juglans regia	3	2016	102
Juglans regia	2	2017	99
Juglans regia	3	2017	91
Juglans regia	1	2017	92
Juglans regia	3	2018	102
Juglans regia	1	2018	102
Juglans regia	2	2018	107
Larix kaempferi	2	2015	99
Larix kaempferi	1	2015	100
Larix kaempferi	3	2015	101
Larix kaempferi	2	2016	93
Larix kaempferi	3	2016	98
Larix kaempferi	1	2016	94
Larix kaempferi	1	2017	83
Larix kaempferi	2	2017	82
Larix kaempferi	3	2017	85
Larix kaempferi	3	2018	100
Larix kaempferi	1	2018	97
Larix kaempferi	2	2018	97
Ligustrum tschonoskii	1	2015	88
Ligustrum tschonoskii	2	2015	89
Ligustrum tschonoskii	3	2015	88
Ligustrum tschonoskii	2	2016	70
Ligustrum tschonoskii	3	2016	64
Ligustrum tschonoskii	1	2016	68
Ligustrum tschonoskii	1	2017	75
Ligustrum tschonoskii	3	2017	73
Ligustrum tschonoskii	2	2017	76
Ligustrum tschonoskii	3	2018	94
Ligustrum tschonoskii	1	2018	88
Ligustrum tschonoskii	2	2018	93
Liquidambar styraciflua	3	2014	96
Liquidambar styraciflua	1	2014	100
Liquidambar styraciflua	2	2014	95
Liquidambar styraciflua	4	2014	96
Liquidambar styraciflua	1	2015	112
Liquidambar styraciflua	3	2015	111
Liquidambar styraciflua	2	2015	108
Liquidambar styraciflua	4	2015	113
Liquidambar styraciflua	1	2016	113
Liquidambar styraciflua	3	2016	112
Liquidambar styraciflua	4	2016	111
Liquidambar styraciflua	2	2016	106
Liquidambar styraciflua	3	2017	100
Liquidambar styraciflua	2	2017	97
Liquidambar styraciflua	4	2017	102
Liquidambar styraciflua	1	2017	100
Liquidambar styraciflua	1	2018	107
Liquidambar styraciflua	3	2018	106
Liquidambar styraciflua	2	2018	103
Liquidambar styraciflua	4	2018	107
Oemleria cerasiformis	3	2015	90
Oemleria cerasiformis	2	2015	89
Oemleria cerasiformis	1	2015	89
Oemleria cerasiformis	2	2016	64
Oemleria cerasiformis	3	2016	69
Oemleria cerasiformis	1	2016	86
Oemleria cerasiformis	1	2017	78
Oemleria cerasiformis	2	2017	80
Oemleria cerasiformis	3	2017	81
Oemleria cerasiformis	3	2018	94
Oemleria cerasiformis	1	2018	92
Oemleria cerasiformis	2	2018	93
Orixa japonica	1	2013	109
Orixa japonica	3	2013	107
Orixa japonica	2	2013	109
Orixa japonica	3	2016	100
Orixa japonica	1	2016	92
Orixa japonica	2	2016	93
Orixa japonica	1	2017	83
Orixa japonica	2	2017	82
Orixa japonica	3	2017	92
Orixa japonica	2	2018	97
Orixa japonica	3	2018	101
Orixa japonica	1	2018	99
Paeonia rockii	1	2015	87
Paeonia rockii	2	2015	76
Paeonia rockii	3	2015	89
Paeonia rockii	3	2016	90
Paeonia rockii	2	2016	88
Paeonia rockii	1	2016	90
Paeonia rockii	1	2017	82
Paeonia rockii	2	2017	78
Paeonia rockii	3	2017	79
Paeonia rockii	2	2018	92
Paeonia rockii	3	2018	93
Paeonia rockii	1	2018	93
Phellodendron amurense	3	2015	109
Phellodendron amurense	4	2015	111
Phellodendron amurense	2	2015	116
Phellodendron amurense	1	2015	109
Phellodendron amurense	1	2016	109
Phellodendron amurense	2	2016	124
Phellodendron amurense	3	2016	107
Phellodendron amurense	4	2016	111
Phellodendron amurense	1	2017	99
Phellodendron amurense	3	2017	99
Phellodendron amurense	4	2017	100
Phellodendron amurense	2	2017	102
Phellodendron amurense	2	2018	107
Phellodendron amurense	1	2018	105
Phellodendron amurense	3	2018	105
Phellodendron amurense	4	2018	108
Philadelphus coronarius	4	2015	101
Philadelphus coronarius	5	2015	101
Philadelphus coronarius	3	2015	84
Philadelphus coronarius	1	2015	90
Philadelphus coronarius	2	2015	84
Philadelphus coronarius	1	2016	89
Philadelphus coronarius	2	2016	53
Philadelphus coronarius	4	2016	100
Philadelphus coronarius	3	2016	53
Philadelphus coronarius	5	2016	95
Philadelphus coronarius	1	2017	79
Philadelphus coronarius	5	2017	83
Philadelphus coronarius	2	2017	71
Philadelphus coronarius	3	2017	71
Philadelphus coronarius	4	2017	87
Philadelphus coronarius	2	2018	89
Philadelphus coronarius	3	2018	94
Philadelphus coronarius	4	2018	101
Philadelphus coronarius	1	2018	94
Philadelphus coronarius	5	2018	101
Philadelphus cymosus	1	2015	98
Philadelphus cymosus	2	2015	84
Philadelphus cymosus	3	2015	89
Philadelphus cymosus	1	2016	93
Philadelphus cymosus	3	2016	89
Philadelphus cymosus	2	2016	53
Philadelphus cymosus	3	2017	79
Philadelphus cymosus	2	2017	72
Philadelphus cymosus	1	2017	83
Philadelphus cymosus	1	2018	95
Philadelphus cymosus	3	2018	94
Philadelphus cymosus	2	2018	94
Philadelphus virginalis	4	2014	84
Philadelphus virginalis	2	2014	84
Philadelphus virginalis	3	2014	84
Philadelphus virginalis	1	2014	82
Philadelphus virginalis	1	2015	98
Philadelphus virginalis	3	2015	101
Philadelphus virginalis	2	2015	102
Philadelphus virginalis	4	2015	102
Philadelphus virginalis	3	2016	96
Philadelphus virginalis	4	2016	97
Philadelphus virginalis	1	2016	93
Philadelphus virginalis	2	2016	96
Philadelphus virginalis	3	2017	88
Philadelphus virginalis	4	2017	88
Philadelphus virginalis	2	2017	88
Philadelphus virginalis	1	2017	81
Philadelphus virginalis	1	2018	96
Philadelphus virginalis	4	2018	101
Philadelphus virginalis	2	2018	99
Philadelphus virginalis	3	2018	99
Picea omorika	3	2015	124
Picea omorika	4	2015	127
Picea omorika	5	2015	129
Picea omorika	3	2017	120
Picea omorika	5	2017	130
Picea omorika	4	2017	128
Picea omorika	4	2018	120
Picea omorika	5	2018	121
Picea omorika	3	2018	119
Prunus spinosa	4	2013	113
Prunus spinosa	2	2013	115
Prunus spinosa	3	2013	116
Prunus spinosa	1	2013	112
Prunus spinosa	3	2015	104
Prunus spinosa	2	2015	104
Prunus spinosa	4	2015	103
Prunus spinosa	1	2015	102
Prunus spinosa	3	2016	104
Prunus spinosa	1	2016	95
Prunus spinosa	2	2016	99
Prunus spinosa	4	2016	101
Prunus spinosa	1	2017	86
Prunus spinosa	2	2017	91
Prunus spinosa	4	2017	90
Prunus spinosa	3	2017	95
Prunus spinosa	3	2018	102
Prunus spinosa	4	2018	102
Prunus spinosa	1	2018	100
Prunus spinosa	2	2018	101
Quercus robur	4	2014	100
Quercus robur	3	2014	99
Quercus robur	1	2014	106
Quercus robur	2	2014	112
Quercus robur	3	2015	109
Quercus robur	1	2015	111
Quercus robur	2	2015	116
Quercus robur	4	2015	111
Quercus robur	2	2016	124
Quercus robur	4	2016	111
Quercus robur	1	2016	113
Quercus robur	3	2016	110
Quercus robur	4	2017	102
Quercus robur	3	2017	107
Quercus robur	1	2017	117
Quercus robur	2	2017	123
Quercus robur	2	2018	112
Quercus robur	1	2018	109
Quercus robur	3	2018	106
Quercus robur	4	2018	107
Rhamnus cathartica	4	2014	102
Rhamnus cathartica	1	2014	101
Rhamnus cathartica	2	2014	99
Rhamnus cathartica	3	2014	95
Rhamnus cathartica	2	2016	110
Rhamnus cathartica	4	2016	123
Rhamnus cathartica	1	2016	112
Rhamnus cathartica	3	2016	111
Rhamnus cathartica	2	2017	90
Rhamnus cathartica	3	2017	96
Rhamnus cathartica	1	2017	92
Rhamnus cathartica	4	2017	101
Rhamnus cathartica	1	2018	101
Rhamnus cathartica	4	2018	108
Rhamnus cathartica	2	2018	100
Rhamnus cathartica	3	2018	101
Rhamnus frangula	2	2014	95
Rhamnus frangula	1	2014	93
Rhamnus frangula	3	2014	93
Rhamnus frangula	2	2015	110
Rhamnus frangula	3	2015	106
Rhamnus frangula	1	2015	108
Rhamnus frangula	1	2016	110
Rhamnus frangula	3	2016	102
Rhamnus frangula	2	2016	112
Rhamnus frangula	2	2017	98
Rhamnus frangula	1	2017	97
Rhamnus frangula	3	2017	96
Rhamnus frangula	3	2018	102
Rhamnus frangula	1	2018	103
Rhamnus frangula	2	2018	102
Ribes alpinum	2	2015	68
Ribes alpinum	1	2015	51
Ribes alpinum	3	2015	76
Ribes alpinum	2	2016	53
Ribes alpinum	3	2016	78
Ribes alpinum	1	2016	46
Ribes alpinum	1	2017	55
Ribes alpinum	2	2017	55
Ribes alpinum	3	2017	63
Ribes alpinum	3	2018	71
Ribes alpinum	1	2018	63
Ribes alpinum	2	2018	64
Rosa spinosissima	1	2015	100
Rosa spinosissima	4	2015	84
Rosa spinosissima	2	2015	99
Rosa spinosissima	1	2016	93
Rosa spinosissima	2	2016	86
Rosa spinosissima	4	2016	81
Rosa spinosissima	2	2017	83
Rosa spinosissima	4	2017	73
Rosa spinosissima	1	2017	87
Rosa spinosissima	2	2018	93
Rosa spinosissima	1	2018	97
Rosa spinosissima	4	2018	84
Salix caprea	3	2013	115
Salix caprea	1	2013	115
Salix caprea	4	2013	115
Salix caprea	2	2013	109
Salix caprea	4	2015	106
Salix caprea	2	2015	104
Salix caprea	1	2015	108
Salix caprea	3	2015	106
Salix caprea	2	2016	104
Salix caprea	1	2016	110
Salix caprea	4	2016	102
Salix caprea	3	2016	98
Salix caprea	2	2017	91
Salix caprea	3	2017	92
Salix caprea	4	2017	92
Salix caprea	1	2017	100
Salix caprea	1	2018	106
Salix caprea	2	2018	102
Salix caprea	3	2018	100
Salix caprea	4	2018	104
Sorbus aucuparia	1	2013	113
Sorbus aucuparia	3	2013	109
Sorbus aucuparia	2	2013	116
Sorbus aucuparia	3	2015	108
Sorbus aucuparia	2	2015	110
Sorbus aucuparia	1	2015	106
Sorbus aucuparia	3	2016	105
Sorbus aucuparia	2	2016	112
Sorbus aucuparia	1	2016	102
Sorbus aucuparia	2	2017	98
Sorbus aucuparia	1	2017	88
Sorbus aucuparia	3	2017	90
Sorbus aucuparia	3	2018	101
Sorbus aucuparia	2	2018	104
Sorbus aucuparia	1	2018	101
Spiraea japonica	3	2015	84
Spiraea japonica	2	2015	100
Spiraea japonica	1	2015	105
Spiraea japonica	3	2016	80
Spiraea japonica	1	2016	96
Spiraea japonica	2	2016	91
Spiraea japonica	1	2017	91
Spiraea japonica	3	2017	71
Spiraea japonica	2	2017	83
Spiraea japonica	1	2018	101
Spiraea japonica	3	2018	93
Spiraea japonica	2	2018	95
Spiraea salicifolia	1	2015	82
Spiraea salicifolia	3	2015	76
Spiraea salicifolia	2	2015	89
Spiraea salicifolia	3	2016	53
Spiraea salicifolia	2	2016	87
Spiraea salicifolia	1	2016	49
Spiraea salicifolia	1	2017	66
Spiraea salicifolia	2	2017	79
Spiraea salicifolia	3	2017	66
Stewartia pseudocamellia	2	2013	116
Stewartia pseudocamellia	3	2013	109
Stewartia pseudocamellia	1	2013	115
Stewartia pseudocamellia	3	2014	81
Stewartia pseudocamellia	2	2014	96
Stewartia pseudocamellia	1	2014	93
Stewartia pseudocamellia	3	2015	100
Stewartia pseudocamellia	1	2015	105
Stewartia pseudocamellia	2	2015	106
Stewartia pseudocamellia	1	2016	101
Stewartia pseudocamellia	3	2016	90
Stewartia pseudocamellia	2	2016	101
Stewartia pseudocamellia	1	2017	92
Stewartia pseudocamellia	2	2017	93
Stewartia pseudocamellia	3	2017	86
Stewartia pseudocamellia	1	2018	102
Stewartia pseudocamellia	3	2018	98
Stewartia pseudocamellia	2	2018	103
Syringa josikaea	3	2015	84
Syringa josikaea	2	2015	100
Syringa josikaea	1	2015	102
Syringa josikaea	3	2016	70
Syringa josikaea	1	2016	92
Syringa josikaea	2	2016	95
Syringa josikaea	1	2017	87
Syringa josikaea	3	2017	72
Syringa josikaea	2	2017	81
Syringa josikaea	1	2018	100
Syringa josikaea	3	2018	89
Syringa josikaea	2	2018	99
Syringa villosa	4	2015	90
Syringa villosa	3	2015	88
Syringa villosa	1	2015	82
Syringa villosa	2	2015	97
Syringa villosa	1	2016	64
Syringa villosa	3	2016	90
Syringa villosa	4	2016	70
Syringa villosa	2	2016	91
Syringa villosa	3	2017	80
Syringa villosa	4	2017	81
Syringa villosa	1	2017	69
Syringa villosa	2	2017	80
Syringa villosa	1	2018	88
Syringa villosa	2	2018	95
Syringa villosa	4	2018	95
Syringa villosa	3	2018	94
Syringa vulgaris	2	2015	89
Syringa vulgaris	3	2015	98
Syringa vulgaris	1	2015	96
Syringa vulgaris	4	2015	99
Syringa vulgaris	2	2016	80
Syringa vulgaris	4	2016	94
Syringa vulgaris	1	2016	93
Syringa vulgaris	3	2016	91
Syringa vulgaris	1	2017	79
Syringa vulgaris	3	2017	80
Syringa vulgaris	4	2017	80
Syringa vulgaris	2	2017	73
Syringa vulgaris	3	2018	95
Syringa vulgaris	1	2018	96
Syringa vulgaris	4	2018	95
Syringa vulgaris	2	2018	93
Taxus baccata	1	2014	135
Taxus baccata	3	2014	101
Taxus baccata	2	2014	115
Taxus baccata	1	2015	128
Taxus baccata	2	2015	121
Taxus baccata	3	2015	114
Taxus baccata	3	2016	109
Taxus baccata	2	2016	128
Taxus baccata	1	2016	133
Taxus baccata	3	2017	98
Taxus baccata	1	2017	133
Taxus baccata	2	2017	119
Taxus baccata	3	2018	106
Taxus baccata	1	2018	121
Taxus baccata	2	2018	113
Tilia platyphyllos	1	2014	91
Tilia platyphyllos	3	2014	92
Tilia platyphyllos	2	2014	90
Tilia platyphyllos	1	2015	104
Tilia platyphyllos	3	2015	105
Tilia platyphyllos	2	2015	104
Tilia platyphyllos	2	2016	99
Tilia platyphyllos	3	2016	101
Tilia platyphyllos	1	2016	99
Tilia platyphyllos	1	2017	91
Tilia platyphyllos	3	2017	90
Tilia platyphyllos	2	2017	89
Tilia platyphyllos	2	2018	100
Tilia platyphyllos	3	2018	101
Tilia platyphyllos	1	2018	101
Vaccinium uliginosum	2	2013	119
Vaccinium uliginosum	1	2013	116
Vaccinium uliginosum	3	2013	119
Vaccinium uliginosum	2	2014	92
Vaccinium uliginosum	1	2014	94
Vaccinium uliginosum	3	2014	95
Vaccinium uliginosum	1	2015	106
Vaccinium uliginosum	3	2015	110
Vaccinium uliginosum	2	2015	107
Vaccinium uliginosum	2	2016	100
Vaccinium uliginosum	1	2016	99
Vaccinium uliginosum	3	2016	101
Vaccinium uliginosum	1	2017	92
Vaccinium uliginosum	3	2017	99
Vaccinium uliginosum	2	2017	99
Vaccinium uliginosum	1	2018	102
Vaccinium uliginosum	2	2018	107
Vaccinium uliginosum	3	2018	108
Viburnum opulus	2	2013	107
Viburnum opulus	3	2013	107
Viburnum opulus	1	2013	115
Viburnum opulus	2	2015	97
Viburnum opulus	3	2015	98
Viburnum opulus	1	2015	101
Viburnum opulus	1	2016	101
Viburnum opulus	2	2016	92
Viburnum opulus	3	2016	93
Viburnum opulus	3	2017	80
Viburnum opulus	2	2017	82
Viburnum opulus	1	2017	92
Viburnum opulus	3	2018	94
Viburnum opulus	2	2018	95
Viburnum opulus	1	2018	102

## Sheet: definitions
species	Species name
individual_ID	Observed individual
year	Year of observation
DOY	Leaf-out date (day-of-year)
